# Supplementary material for: Dissection of genomic regions underlying early seedling vigour in chickpea through genome-wide association mapping
Source: BMC Plant Biol. 2025 Dec 5;26:55. doi: 10.1186/s12870-025-07814-x (PMC12797933; doi:10.1186/s12870-025-07814-x)
Supplement: Supplementary file 1 — Supplementary Material 1. [file 12870_2025_7814_MOESM1_ESM.xlsx]

## Sheet: Genotype list
S. no.	Genotype name	Type	Origin	Biological status
1	ICC15518	Kabuli	Morocco	Landrace
2	ICC1161	Desi	Pakistan	Landrace
3	ICC8350	Pea-shaped	India	Landrace
4	ICC9402	Kabuli	Iran	Landrace
5	ICC7315	Kabuli	Iran	Landrace
6	ICC12726	Desi	Ethiopia	Landrace
7	ICC12824	Desi	Ethiopia	Landrace
8	ICC16524	Desi	Pakistan	Landrace
9	ICC9590	Desi	Egypt	Landrace
10	ICC10885	Kabuli	Ethiopia	Landrace
11	ICC10685	Desi	Turkey	Landrace
12	ICC14778	Desi	India	Landrace
13	ICC5135	Desi	India	Breeding material
14	ICC12537	Desi	Ethiopia	Landrace
15	ICC13219	Desi	Iran	Landrace
16	ICC8521	Desi	Italy	Landrace
17	ICC14831	Desi	India	Landrace
18	ICC2969	Desi	Iran	Landrace
19	ICC18912	Kabuli	Cyprus	Traditional cultivar/Landrace
20	ICC11627	Desi	India	Landrace
21	ICC8384	Desi	India	Landrace
22	ICC13283	Kabuli	Iran	Landrace
23	ICC9895	Pea-shaped	Afghanistan	Landrace
24	ICC7255	Kabuli	India	Landrace
25	ICC5504	Desi	Mexico	Landrace
26	ICC6293	Desi	Italy	Landrace
27	ICC5613	Desi	India	Landrace
28	ICC9712	Desi	Afghanistan	Landrace
29	ICC7571	Kabuli	Isreal	Landrace
30	ICC13441	Kabuli	Iran	Landrace
31	ICC7184	Desi	Turkey	Landrace
32	ICC8200	Desi	Iran	Landrace
33	ICC7326	Desi	Unknown	Landrace
34	ICC867	Desi	India	Landrace
35	ICC15868	Desi	India	Landrace
36	ICC11303	Kabuli	Chile	Landrace
37	ICC9418	Kabuli	Iran	Landrace
38	ICC1164	Desi	Nigeria	Landrace
39	ICC11121	Desi	India	Landrace
40	ICC9586	Desi	India	Landrace
41	ICC5639	Desi	India	Landrace
42	ICC15294	Desi	Iran	Landrace
43	ICC3218	Desi	Iran	Landrace
44	ICC1083	Desi	Iran	Landrace
45	ICC762	Desi	India	Landrace
46	ICC15802	Kabuli	Syria	Landrace
47	ICC7150	Desi	Turkey	Landrace
48	ICC2072	Desi	India	Landrace
49	ICC5383	Desi	India	Landrace
50	ICC11903	Desi	Germany	Landrace
51	ICC2580	Desi	Iran	Landrace
52	ICC2679	Desi	Iran	Landrace
53	ICC7272	Kabuli	Algeria	Landrace
54	ICC15406	Kabuli	Morocco	Landrace
55	ICC6579	Desi	Iran	Landrace
56	ICC1230	Desi	India	Landrace
57	ICC9942	Desi	India	Landrace
58	ICC20267	Kabuli	India	Breeding material
59	ICC13764	Kabuli	Iran	Landrace
60	ICC15610	Desi	India	Landrace
61	ICC9848	Pea-shaped	Afghanistan	Landrace
62	ICC6811	Desi	Iran	Landrace
63	ICC11198	Desi	India	Landrace
64	ICC10341	Pea-shaped	Turkey	Landrace
65	ICC1710	Desi	India	Landrace
66	ICC3946	Desi	Iran	Landrace
67	ICC3391	Desi	Iran	Landrace
68	ICC14402	Desi	India	Breeding material
69	ICC5845	Desi	India	Landrace
70	ICC8515	Desi	Greece	Landrace
71	ICC11879	Kabuli	Turkey	Landrace
72	ICC8718	Desi	Afghanistan	Landrace
73	ICC9002	Desi	Iran	Landrace
74	ICC15612	Desi	Tanzania	Landrace
75	ICC6571	Desi	Iran	Landrace
76	ICC16261	Desi	Malawi	Landrace
77	ICC12379	Desi	Iran	Landrace
78	ICC20261	Kabuli	Turkey	Traditional cultivar/Landrace
79	ICC440	Desi	India	Landrace
80	ICC8318	Desi	India	Landrace
81	ICC10673	Desi	Turkey	Landrace
82	ICC16654	Kabuli	China	Landrace
83	ICC19095	Kabuli	Turkey	Traditional cultivar/Landrace
84	ICC13077	Kabuli	India	Landrace
85	ICC1205	Desi	India	Landrace
86	ICC2919	Desi	Iran	Landrace
87	ICC15510	Desi	Morocco	Landrace
88	ICC14669	Desi	India	Landrace
89	ICC15567	Desi	India	Breeding material
90	ICC7323	Pea-shaped	Union of Soviet Socialist Republics	Landrace
91	ICC2737	Desi	Iran	Landrace
92	ICC9862	Pea-shaped	Afghanistan	Landrace
93	ICC12947	Desi	India	Landrace
94	ICC95	Desi	India	Landrace
95	ICC20259	Kabuli	Iran	Traditional cultivar/Landrace
96	ICC6877	Desi	Iran	Landrace
97	ICC12916	Desi	India	Landrace
98	ICC1180	Desi	India	Landrace
99	ICC4363	Desi	Iran	Landrace
100	ICC6802	Desi	Iran	Landrace
101	ICC3230	Desi	Iran	Landrace
102	ICC11284	Desi	Union of Soviet Socialist Republics	Landrace
103	ICC12155	Desi	Bangladesh	Landrace
104	ICC4463	Desi	Iran	Landrace
105	ICC8855	Kabuli	Afghanistan	Landrace
106	ICC791	Desi	India	Landrace
107	ICC7052	Desi	Iran	Landrace
108	ICC15697	Kabuli	Syria	Landrace
109	ICC7668	Kabuli	Union of Soviet Socialist Republics	Landrace
110	ICC1422	Desi	India	Landrace
111	ICC20263	Kabuli	Iran	Traditional cultivar/Landrace
112	ICC5221	Desi	India	Breeding material
113	ICC3582	Desi	Iran	Landrace
114	ICC12028	Desi	Mexico	Landrace
115	ICC10755	Kabuli	Turkey	Landrace
116	ICC2884	Desi	Iran	Landrace
117	ICC11584	Desi	India	Landrace
118	ICC3512	Desi	Iran	Landrace
119	ICC7441	Desi	India	Landrace
120	ICC2065	Desi	India	Landrace
121	ICC4841	Kabuli	Morocco	Landrace
122	ICC6263	Kabuli	Union of Soviet Socialist Republics	Landrace
123	ICC708	Desi	India	Landrace
124	ICC3892	Desi	Iran	Landrace
125	ICC12299	Desi	Nepal	Landrace
126	ICC1923	Desi	India	Landrace
127	ICC13628	Kabuli	Iran	Landrace
128	ICC14595	Desi	India	Landrace
129	ICC13599	Kabuli	Iran	Landrace
130	ICC10939	Desi	India	Landrace
131	ICC2629	Desi	Iran	Landrace
132	ICC12307	Desi	Myanmar	Landrace
133	ICC7867	Desi	Iran	Landrace
134	ICC12324	Kabuli	Unknown	Advanced cultivar
135	ICC2482	Kabuli	Iran	Landrace
136	ICC13719	Kabuli	Iran	Landrace
137	ICC15785	Desi	Syria	Landrace
138	ICC16207	Desi	Myanmar	Landrace
139	ICC16374	Desi	Malawi	Breeding material
140	ICC15435	Kabuli	Morocco	Landrace
141	ICC1194	Desi	India	Landrace
142	ICC5337	Kabuli	India	Landrace
143	ICC3239	Desi	Iran	Landrace
144	ICC8621	Desi	Ethiopia	Landrace
145	ICC14799	Desi	India	Landrace
146	ICC4657	Desi	India	Landrace
147	ICC18858	Kabuli	Syria	Unknown
148	ICC6537	Desi	Iran	Breeding material
149	ICC283	Desi	India	Landrace
150	ICC2507	Desi	Iran	Landrace
151	ICC7308	Kabuli	Peru	Landrace
152	ICC6279	Desi	India	Landrace
153	ICC14098	Desi	Ethiopia	Landrace
154	ICC10018	Desi	India	Landrace
155	ICC15248	Desi	Iran	Landrace
156	ICC15264	Kabuli	Iran	Landrace
157	ICC15606	Desi	India	Landrace
158	ICC9137	Kabuli	Iran	Landrace
159	ICC12654	Desi	Ethiopia	Landrace
160	ICC12928	Desi	India	Landrace
161	ICC6816	Desi	Iran	Landrace
162	ICC16487	Desi	Pakistan	Landrace
163	ICC10393	Desi	India	Landrace
164	ICC15614	Desi	Tanzania	Landrace
165	ICC2242	Desi	India	Landrace
166	ICC13124	Desi	India	Landrace
167	ICC18679	Kabuli	Iraq	Traditional cultivar/Landrace
168	ICC13892	Desi	Ethiopia	Landrace
169	ICC4872	Pea-shaped	India	Landrace
170	ICC8151	Kabuli	USA	Landrace
171	ICC4853	Kabuli	Unknown	Landrace
172	ICC18699	Kabuli	Turkey	Traditional cultivar/Landrace
173	ICC13524	Desi	Iran	Landrace
174	ICC12037	Desi	Mexico	Breeding material
175	ICC2277	Kabuli	Iran	Landrace
176	ICC3325	Desi	Cyprus	Landrace
177	ICC12866	Desi	Ethiopia	Landrace
178	ICC3421	Kabuli	Israel	Landrace
179	ICC1882	Desi	India	Landrace
180	ICC672	Desi	India	Landrace
181	ICC14199	Kabuli	Mexico	Breeding material
182	ICC6306	Desi	Union of Soviet Socialist Republics	Advanced cultivar
183	ICC456	Desi	India	Landrace
184	ICC3761	Desi	Iran	Landrace
185	ICC6294	Desi	Iran	Advanced cultivar
186	ICC2263	Desi	Iran	Landrace
187	ICC13461	Kabuli	Iran	Landrace
188	ICC10945	Desi	India	Landrace
189	ICC8740	Kabuli	Afghanistan	Landrace
190	ICC5879	Pea-shaped	India	Landrace
191	ICC7305	Desi	Afghanistan	Landrace
192	ICC6875	Desi	Iran	Landrace
193	ICC2210	Desi	Algeria	Landrace
194	ICC11498	Desi	India	Breeding material
195	ICC16903	Desi	India	Landrace
196	ICC12851	Desi	Ethiopia	Landrace
197	ICC1397	Desi	India	Landrace
198	ICC13816	Kabuli	Union of Soviet Socialist Republics	Landrace
199	ICC12492	Kabuli	India	Landrace
200	ICC11279	Desi	Pakistan	Landrace
201	ICC11764	Kabuli	Chile	Landrace
202	ICC4567	Desi	India	Landrace
203	ICC6874	Desi	Iran	Landrace
204	ICC2593	Kabuli	Iran	Landrace
205	ICC3776	Desi	Iran	Landrace
206	ICC3410	Kabuli	Iran	Landrace
207	ICC13523	Kabuli	Iran	Landrace
208	ICC1715	Desi	India	Landrace
209	ICC16915	Desi	India	Landrace
210	ICC67	Desi	India	Landrace
211	ICC1915	Desi	India	Landrace
212	ICC14815	Desi	India	Landrace
213	ICC15618	Desi	India	Landrace
214	ICC8950	Desi	India	Landrace
215	ICC8522	Desi	Italy	Landrace
216	ICC2720	Desi	Iran	Landrace
217	ICC4814	Desi	Iran	Landrace
218	ICC5434	Desi	India	Landrace
219	ICC1510	Desi	India	Landrace
220	ICC4093	Desi	Iran	Landrace
221	ICC4639	Desi	India	Landrace
222	ICC9702	Desi	Afghanistan	Landrace
223	ICC4418	Desi	Iran	Landrace
224	ICC13863	Desi	Ethiopia	Landrace
225	ICC10466	Kabuli	India	Landrace
226	ICC4533	Desi	India	Landrace
227	ICC12328	Kabuli	Cyprus	Landrace
228	ICC637	Desi	India	Landrace
229	ICC4182	Desi	Iran	Landrace
230	ICC4991	Desi	India	Advanced cultivar

## Sheet: Q matrix of K=5
S. no.	TAXA	Q1	Q2	Q3	Q4	Q5
1	ICC15518	0.381251	1e-05	0.618719	1e-05	1e-05
2	ICC1161	0.99996	1e-05	1e-05	1e-05	1e-05
3	ICC8350	0.745777	1e-05	0.254193	1e-05	1e-05
4	ICC9402	0.051929	1e-05	0.222677	0.107239	0.618146
5	ICC7315	0.547278	1e-05	0.452692	1e-05	1e-05
6	ICC12726	0.146952	0.853018	1e-05	1e-05	1e-05
7	ICC12824	1e-05	0.99996	1e-05	1e-05	1e-05
8	ICC16524	0.99996	1e-05	1e-05	1e-05	1e-05
9	ICC9590	0.231713	0.768257	1e-05	1e-05	1e-05
10	ICC10885	0.381616	1e-05	0.618354	1e-05	1e-05
11	ICC10685	1e-05	1e-05	1e-05	0.213719	0.786251
12	ICC14778	0.99996	1e-05	1e-05	1e-05	1e-05
13	ICC5135	0.99996	1e-05	1e-05	1e-05	1e-05
14	ICC12537	1e-05	0.99996	1e-05	1e-05	1e-05
15	ICC13219	0.99996	1e-05	1e-05	1e-05	1e-05
16	ICC8521	0.428364	5.6e-05	0.57156	1e-05	1e-05
17	ICC14831	0.637931	1e-05	0.362039	1e-05	1e-05
18	ICC2969	0.999956	1e-05	1.4e-05	1e-05	1e-05
19	ICC18912	0.43148	1e-05	0.56849	1e-05	1e-05
20	ICC11627	0.99996	1e-05	1e-05	1e-05	1e-05
21	ICC8384	0.99996	1e-05	1e-05	1e-05	1e-05
22	ICC13283	1e-05	1e-05	0.853101	0.146869	1e-05
23	ICC9895	0.99996	1e-05	1e-05	1e-05	1e-05
24	ICC7255	0.208872	1e-05	0.791098	1e-05	1e-05
25	ICC5504	1e-05	1e-05	0.912997	1e-05	0.086973
26	ICC6293	1e-05	1e-05	1e-05	0.99996	1e-05
27	ICC5613	0.99996	1e-05	1e-05	1e-05	1e-05
28	ICC9712	0.284961	1e-05	1e-05	0.508865	0.206154
29	ICC7571	1e-05	1e-05	0.99996	1e-05	1e-05
30	ICC13441	0.732798	1e-05	1e-05	1e-05	0.267172
31	ICC7184	0.724123	1e-05	0.098136	0.108344	0.069387
32	ICC8200	0.526898	1e-05	0.28961	1e-05	0.183473
33	ICC7326	0.574597	1e-05	0.401463	0.02392	1e-05
34	ICC867	0.99996	1e-05	1e-05	1e-05	1e-05
35	ICC15868	0.99996	1e-05	1e-05	1e-05	1e-05
36	ICC11303	0.397727	1e-05	0.602243	1e-05	1e-05
37	ICC9418	0.280185	1e-05	0.630405	0.089391	1e-05
38	ICC1164	0.99996	1e-05	1e-05	1e-05	1e-05
39	ICC11121	0.99996	1e-05	1e-05	1e-05	1e-05
40	ICC9586	0.896128	1e-05	0.070436	0.033417	1e-05
41	ICC5639	0.99996	1e-05	1e-05	1e-05	1e-05
42	ICC15294	1e-05	1e-05	0.435905	1e-05	0.564065
43	ICC3218	1e-05	1e-05	0.098942	0.268694	0.632344
44	ICC1083	0.99996	1e-05	1e-05	1e-05	1e-05
45	ICC762	0.99996	1e-05	1e-05	1e-05	1e-05
46	ICC15802	1e-05	1e-05	0.99996	1e-05	1e-05
47	ICC7150	0.072038	1e-05	0.927932	1e-05	1e-05
48	ICC2072	0.99996	1e-05	1e-05	1e-05	1e-05
49	ICC5383	0.99996	1e-05	1e-05	1e-05	1e-05
50	ICC11903	1e-05	1e-05	0.99996	1e-05	1e-05
51	ICC2580	0.99996	1e-05	1e-05	1e-05	1e-05
52	ICC2679	0.305063	1e-05	0.336512	0.358405	1e-05
53	ICC7272	0.863941	1e-05	0.136029	1e-05	1e-05
54	ICC15406	1e-05	1e-05	0.99996	1e-05	1e-05
55	ICC6579	0.99996	1e-05	1e-05	1e-05	1e-05
56	ICC1230	0.99996	1e-05	1e-05	1e-05	1e-05
57	ICC9942	0.99996	1e-05	1e-05	1e-05	1e-05
58	ICC20267	0.521479	1e-05	0.478491	1e-05	1e-05
59	ICC13764	0.289865	1e-05	0.624366	0.085748	1e-05
60	ICC15610	0.99996	1e-05	1e-05	1e-05	1e-05
61	ICC9848	0.090684	1e-05	1e-05	0.001206	0.90809
62	ICC6811	0.529923	1e-05	0.470047	1e-05	1e-05
63	ICC11198	0.99996	1e-05	1e-05	1e-05	1e-05
64	ICC10341	0.669886	1e-05	0.330084	1e-05	1e-05
65	ICC1710	0.99996	1e-05	1e-05	1e-05	1e-05
66	ICC3946	0.99996	1e-05	1e-05	1e-05	1e-05
67	ICC3391	0.116799	1e-05	0.441966	0.398857	0.042368
68	ICC14402	0.723122	1e-05	1e-05	1e-05	0.276848
69	ICC5845	0.99996	1e-05	1e-05	1e-05	1e-05
70	ICC8515	0.432397	1e-05	0.502459	0.065125	1e-05
71	ICC11879	0.324067	1e-05	0.547672	0.128241	1e-05
72	ICC8718	0.059448	1e-05	1e-05	0.499039	0.441493
73	ICC9002	0.99996	1e-05	1e-05	1e-05	1e-05
74	ICC15612	0.99996	1e-05	1e-05	1e-05	1e-05
75	ICC6571	0.99996	1e-05	1e-05	1e-05	1e-05
76	ICC16261	0.99996	1e-05	1e-05	1e-05	1e-05
77	ICC12379	0.451806	0.019923	0.421666	1e-05	0.106594
78	ICC20261	0.354841	1e-05	0.521462	0.02778	0.095906
79	ICC440	0.99996	1e-05	1e-05	1e-05	1e-05
80	ICC8318	0.213929	0.096869	1e-05	1e-05	0.689182
81	ICC10673	1e-05	1e-05	1e-05	0.2368	0.76317
82	ICC16654	1e-05	1e-05	0.99996	1e-05	1e-05
83	ICC19095	1e-05	1e-05	0.610924	1e-05	0.389046
84	ICC13077	0.428508	1e-05	0.525672	1e-05	0.045801
85	ICC1205	0.99996	1e-05	1e-05	1e-05	1e-05
86	ICC2919	0.99996	1e-05	1e-05	1e-05	1e-05
87	ICC15510	1e-05	1e-05	1e-05	0.99996	1e-05
88	ICC14669	0.739282	1e-05	1e-05	1e-05	0.260688
89	ICC15567	0.99996	1e-05	1e-05	1e-05	1e-05
90	ICC7323	0.550437	1e-05	0.449533	1e-05	1e-05
91	ICC2737	0.094107	1e-05	0.396994	1e-05	0.508879
92	ICC9862	0.592763	1e-05	0.220538	0.186679	1e-05
93	ICC12947	1e-05	1e-05	0.99996	1e-05	1e-05
94	ICC95	0.99996	1e-05	1e-05	1e-05	1e-05
95	ICC20259	1e-05	1e-05	0.5095	0.105559	0.384921
96	ICC6877	0.326677	0.092578	1e-05	1e-05	0.580725
97	ICC12916	0.99996	1e-05	1e-05	1e-05	1e-05
98	ICC1180	0.999953	1.7e-05	1e-05	1e-05	1e-05
99	ICC4363	1e-05	1e-05	1e-05	0.641196	0.358774
100	ICC6802	0.99996	1e-05	1e-05	1e-05	1e-05
101	ICC3230	0.99996	1e-05	1e-05	1e-05	1e-05
102	ICC11284	0.439814	1e-05	0.209541	0.350625	1e-05
103	ICC12155	0.99996	1e-05	1e-05	1e-05	1e-05
104	ICC4463	1e-05	1e-05	1e-05	0.99996	1e-05
105	ICC8855	0.47971	1e-05	0.384709	0.13556	1e-05
106	ICC791	0.99996	1e-05	1e-05	1e-05	1e-05
107	ICC7052	1e-05	1e-05	0.008882	1e-05	0.991088
108	ICC15697	1e-05	1e-05	0.99996	1e-05	1e-05
109	ICC7668	0.90332	1e-05	0.09665	1e-05	1e-05
110	ICC1422	0.729843	1e-05	1e-05	1e-05	0.270127
111	ICC20263	1e-05	1e-05	0.431629	1e-05	0.568341
112	ICC5221	0.99996	1e-05	1e-05	1e-05	1e-05
113	ICC3582	1e-05	1e-05	1e-05	0.061035	0.938935
114	ICC12028	0.198082	1e-05	1e-05	1e-05	0.801888
115	ICC10755	0.381689	1e-05	0.618281	1e-05	1e-05
116	ICC2884	1e-05	1e-05	1e-05	0.99996	1e-05
117	ICC11584	0.99996	1e-05	1e-05	1e-05	1e-05
118	ICC3512	1e-05	1e-05	1e-05	0.053093	0.946877
119	ICC7441	0.975933	0.024037	1e-05	1e-05	1e-05
120	ICC2065	0.99996	1e-05	1e-05	1e-05	1e-05
121	ICC4841	0.825928	1e-05	0.174042	1e-05	1e-05
122	ICC6263	0.037149	1e-05	0.962821	1e-05	1e-05
123	ICC708	0.721879	1e-05	1e-05	1e-05	0.278091
124	ICC3892	1e-05	1e-05	1e-05	0.045762	0.954208
125	ICC12299	0.99996	1e-05	1e-05	1e-05	1e-05
126	ICC1923	0.99996	1e-05	1e-05	1e-05	1e-05
127	ICC13628	0.049916	1e-05	0.226563	0.114723	0.608789
128	ICC14595	0.649236	1e-05	0.350734	1e-05	1e-05
129	ICC13599	0.174836	1e-05	1e-05	0.008522	0.816622
130	ICC10939	0.99996	1e-05	1e-05	1e-05	1e-05
131	ICC2629	0.999956	1e-05	1.4e-05	1e-05	1e-05
132	ICC12307	0.99996	1e-05	1e-05	1e-05	1e-05
133	ICC7867	0.671284	1e-05	1e-05	1e-05	0.328686
134	ICC12324	0.461081	1e-05	0.538889	1e-05	1e-05
135	ICC2482	0.360306	1e-05	0.617831	0.021843	1e-05
136	ICC13719	1e-05	1e-05	0.885379	0.114591	1e-05
137	ICC15785	1e-05	1e-05	0.139814	1e-05	0.860156
138	ICC16207	0.99996	1e-05	1e-05	1e-05	1e-05
139	ICC16374	0.942988	1e-05	0.056982	1e-05	1e-05
140	ICC15435	1e-05	1e-05	0.99996	1e-05	1e-05
141	ICC1194	0.745516	1e-05	1e-05	1e-05	0.254454
142	ICC5337	0.683746	1e-05	0.316224	1e-05	1e-05
143	ICC3239	0.163323	1e-05	1e-05	1e-05	0.836647
144	ICC8621	0.99996	1e-05	1e-05	1e-05	1e-05
145	ICC14799	0.99996	1e-05	1e-05	1e-05	1e-05
146	ICC4657	0.99996	1e-05	1e-05	1e-05	1e-05
147	ICC18858	0.388885	1e-05	0.611085	1e-05	1e-05
148	ICC6537	0.99996	1e-05	1e-05	1e-05	1e-05
149	ICC283	0.99996	1e-05	1e-05	1e-05	1e-05
150	ICC2507	1e-05	1e-05	1e-05	0.99996	1e-05
151	ICC7308	0.046296	1e-05	0.953674	1e-05	1e-05
152	ICC6279	0.99996	1e-05	1e-05	1e-05	1e-05
153	ICC14098	0.99996	1e-05	1e-05	1e-05	1e-05
154	ICC10018	0.731916	1.7e-05	1e-05	1e-05	0.268046
155	ICC15248	0.15089	1e-05	0.84908	1e-05	1e-05
156	ICC15264	0.429996	1e-05	1e-05	1e-05	0.569974
157	ICC15606	0.99996	1e-05	1e-05	1e-05	1e-05
158	ICC9137	0.398508	1e-05	0.601462	1e-05	1e-05
159	ICC12654	1e-05	0.99996	1e-05	1e-05	1e-05
160	ICC12928	1e-05	0.99996	1e-05	1e-05	1e-05
161	ICC6816	0.99996	1e-05	1e-05	1e-05	1e-05
162	ICC16487	0.99996	1e-05	1e-05	1e-05	1e-05
163	ICC10393	0.99996	1e-05	1e-05	1e-05	1e-05
164	ICC15614	0.99996	1e-05	1e-05	1e-05	1e-05
165	ICC2242	0.99996	1e-05	1e-05	1e-05	1e-05
166	ICC13124	0.782548	1e-05	0.217422	1e-05	1e-05
167	ICC18679	0.330718	1e-05	1e-05	1e-05	0.669252
168	ICC13892	1e-05	0.99996	1e-05	1e-05	1e-05
169	ICC4872	0.591559	1e-05	0.408411	1e-05	1e-05
170	ICC8151	1e-05	1e-05	0.99996	1e-05	1e-05
171	ICC4853	1e-05	0.99996	1e-05	1e-05	1e-05
172	ICC18699	0.303011	1e-05	0.595102	1e-05	0.101867
173	ICC13524	1e-05	1e-05	1e-05	0.99996	1e-05
174	ICC12037	0.016503	0.068492	0.914985	1e-05	1e-05
175	ICC2277	0.596303	1e-05	0.2991	1e-05	0.104576
176	ICC3325	0.705076	1e-05	1e-05	1e-05	0.294894
177	ICC12866	1e-05	0.99996	1e-05	1e-05	1e-05
178	ICC3421	0.279116	1e-05	0.642655	0.078209	1e-05
179	ICC1882	0.947961	1e-05	1e-05	1e-05	0.052009
180	ICC672	0.99996	1e-05	1e-05	1e-05	1e-05
181	ICC14199	1e-05	0.99996	1e-05	1e-05	1e-05
182	ICC6306	0.669521	1e-05	0.282361	0.048099	1e-05
183	ICC456	0.91343	1e-05	1e-05	0.070873	0.015677
184	ICC3761	1e-05	1e-05	1e-05	0.99996	1e-05
185	ICC6294	1e-05	1e-05	0.144827	1e-05	0.855143
186	ICC2263	0.99996	1e-05	1e-05	1e-05	1e-05
187	ICC13461	0.289048	1e-05	0.627914	0.083018	1e-05
188	ICC10945	0.979634	0.020336	1e-05	1e-05	1e-05
189	ICC8740	0.343475	1e-05	0.599648	0.056857	1e-05
190	ICC5879	0.99996	1e-05	1e-05	1e-05	1e-05
191	ICC7305	1e-05	1e-05	0.268938	0.161709	0.569333
192	ICC6875	0.323104	1e-05	0.525721	1e-05	0.151156
193	ICC2210	0.999954	1.6e-05	1e-05	1e-05	1e-05
194	ICC11498	0.99996	1e-05	1e-05	1e-05	1e-05
195	ICC16903	0.734691	1e-05	1e-05	1e-05	0.265279
196	ICC12851	1e-05	0.99996	1e-05	1e-05	1e-05
197	ICC1397	0.99996	1e-05	1e-05	1e-05	1e-05
198	ICC13816	0.887862	1e-05	0.112108	1e-05	1e-05
199	ICC12492	0.933617	0.022624	0.04374	1e-05	1e-05
200	ICC11279	0.99996	1e-05	1e-05	1e-05	1e-05
201	ICC11764	0.258254	1e-05	0.741716	1e-05	1e-05
202	ICC4567	0.99996	1e-05	1e-05	1e-05	1e-05
203	ICC6874	0.99996	1e-05	1e-05	1e-05	1e-05
204	ICC2593	0.316377	1e-05	0.647435	1e-05	0.036168
205	ICC3776	1e-05	1e-05	1e-05	0.99996	1e-05
206	ICC3410	0.640621	1e-05	0.359349	1e-05	1e-05
207	ICC13523	1e-05	1e-05	0.625202	1e-05	0.374768
208	ICC1715	0.99996	1e-05	1e-05	1e-05	1e-05
209	ICC16915	0.733005	1e-05	1e-05	1e-05	0.266965
210	ICC67	0.999955	1.5e-05	1e-05	1e-05	1e-05
211	ICC1915	0.679223	1e-05	0.267966	0.052791	1e-05
212	ICC14815	0.99996	1e-05	1e-05	1e-05	1e-05
213	ICC15618	0.99996	1e-05	1e-05	1e-05	1e-05
214	ICC8950	0.99996	1e-05	1e-05	1e-05	1e-05
215	ICC8522	1e-05	0.99996	1e-05	1e-05	1e-05
216	ICC2720	0.99996	1e-05	1e-05	1e-05	1e-05
217	ICC4814	1e-05	1e-05	1e-05	0.99996	1e-05
218	ICC5434	0.99996	1e-05	1e-05	1e-05	1e-05
219	ICC1510	0.99996	1e-05	1e-05	1e-05	1e-05
220	ICC4093	1e-05	1e-05	0.374324	1e-05	0.625646
221	ICC4639	0.493589	1e-05	0.506381	1e-05	1e-05
222	ICC9702	0.338336	1e-05	0.325822	0.079095	0.256737
223	ICC4418	1e-05	1e-05	0.46555	1e-05	0.53442
224	ICC13863	1e-05	0.99996	1e-05	1e-05	1e-05
225	ICC10466	0.712211	1e-05	1e-05	1e-05	0.287759
226	ICC4533	0.987851	1.4e-05	0.012115	1e-05	1e-05
227	ICC12328	1e-05	1e-05	0.99996	1e-05	1e-05
228	ICC637	0.99996	1e-05	1e-05	1e-05	1e-05
229	ICC4182	1e-05	1e-05	1e-05	0.99996	1e-05
230	ICC4991	0.99996	1e-05	1e-05	1e-05	1e-05

## Sheet: Phenotypic data
S. no.	Genotypes	Ger%	SL	RL	TSL	SFW	RFW	TFW	SDW	RDW	SLDW	USR	SVI	SVII
1	ICC 15518	88	6.74	14.91	21.65	320.3	422.6	742.9	33.19	26.7	59.89	158.79	1905.2	5270.32
2	ICC 1161	74	6.26	16.67	22.93	208	243.6	451.6	21.77	11.1	32.87	123.422	1696.82	2432.38
3	ICC 8350	70	5.62	19.44	25.06	224.4	273.1	497.5	21.25	13.6	34.85	116.11	1754.2	2439.5
4	ICC 9402	88	6.69	15.46	22.15	296.6	337.8	634.4	29.5	16.1	45.6	167.68	1949.2	4012.8
5	ICC 7315	88	7.19	16.16	23.35	308.6	343.2	651.8	33.7	18.3	52	241.6	2054.8	4576
6	ICC 12726	92	7.97	18.01	25.98	198	232.7	430.7	22.1	9.7	31.8	112.98	2390.16	2925.6
7	ICC 12824	84	7.98	20.85	28.83	178.6	213.7	392.3	15.8	9.1	24.9	122.6	2421.72	2091.6
8	ICC 16524	94	7.9	18.84	26.74	194.2	198.1	392.3	14.8	9.8	24.6	116.432	2513.56	2312.4
9	ICC 9590	100	6.27	17.65	23.92	184	173.5	357.5	13.5	7.5	21	117.02	2392	2100
10	ICC 10885	82	5.74	13.74	19.48	169.32	236.4	405.72	15.85	17.96	33.81	85.278	1597.36	2772.42
11	ICC 10685	72	6.43	15.82	22.25	158.64	158.69	317.33	12.19	7.29	19.48	44.968	1602	1402.56
12	ICC 14778	80	9.55	16.97	26.52	224.98	177.26	402.24	16.24	10.36	26.6	44.298	2121.6	2128
13	ICC 5135	96	8.82	17.58	26.4	243.28	198	441.28	18.52	6.63	25.15	59.938	2534.4	2414.4
14	ICC 12537	82	9.32	19.17	28.49	240.69	216.55	457.24	18.17	10.73	28.9	50.978	2336.18	2369.8
15	ICC 13219	82	8.43	19.26	27.69	287.75	233.89	521.64	21.64	11.09	32.73	58.424	2270.58	2683.86
16	ICC 8521	80	7.56	19.18	26.74	251.73	209.46	461.19	18.95	10.05	29	50.424	2139.2	2320
17	ICC 14831	94	9.18	18.98	28.16	304.3	201.25	505.55	22.67	10.24	32.91	57.074	2647.04	3093.54
18	ICC 2969	96	9.13	16.76	25.89	254.61	179.28	433.89	20.25	8.51	28.76	63.29	2485.44	2760.96
19	ICC 18912	96	8.45	16.23	24.68	323.42	402.06	725.48	26.9	14.94	41.84	103.006	2369.28	4016.64
20	ICC 11627	82	8.55	18.57	27.12	194.55	162.13	356.68	15.71	8.34	24.05	48.51	2223.84	1972.1
21	ICC 8384	96	9.11	19.81	28.92	265.17	260.57	525.74	20.64	13.96	34.6	57.91	2776.32	3321.6
22	ICC 13283	80	8.5	20.3	28.8	312.22	358.78	671	25.57	19.85	45.42	111.694	2304	3633.6
23	ICC 9895	86	11.52	19.05	30.57	415.63	310.17	725.8	30.62	16.27	46.89	80.154	2629.02	4032.54
24	ICC 7255	90	10.13	21.15	31.28	480.34	540.36	1020.7	38.68	29.61	68.29	138.706	2815.2	6146.1
25	ICC 5504	76	7.97	19.24	27.21	333.15	330.58	663.73	27.9	17.57	45.47	69.454	2067.96	3455.72
26	ICC 6293	86	8.99	18.35	27.34	220.57	221.11	441.68	16.5	10.32	26.82	56.952	2351.24	2306.52
27	ICC 5613	80	8.15	18.92	27.07	261.65	227.44	489.09	19.47	11.28	30.75	65.662	2165.6	2460
28	ICC 9712	90	9.02	18.47	27.49	235.26	243.83	479.09	16.37	12.23	28.6	57.44	2474.1	2574
29	ICC 7571	84	8.49	18.05	26.54	355.98	365.45	721.43	28.66	17.84	46.5	109.538	2229.36	3906
30	ICC 13441	88	4.76	15.19	19.95	114.05	157.54	271.59	10.94	10.95	21.89	48.722	1755.6	1926.32
31	ICC 7184	84	7.69	17.93	25.62	164.7	147.69	312.39	13.76	6.84	20.6	40.726	2152.08	1730.4
32	ICC 8200	100	9.72	20.6	30.32	326.17	280.79	606.96	25.46	14.69	40.15	66.772	3032	4015
33	ICC 7326	88	7.91	16.65	24.56	255.88	238.27	494.15	19.35	13.8	33.15	62.944	2161.28	2917.2
34	ICC 867	76	6.85	17.67	24.52	174.54	171.53	346.07	11.9	7.83	19.73	41.466	1863.52	1499.48
35	ICC 15868	94	8.36	19.71	28.07	176.62	182.88	359.5	12.56	8.33	20.89	52.528	2638.58	1963.66
36	ICC 11303	88	8.03	17.17	25.2	345.27	487.29	832.56	29.63	32.96	62.59	102.086	2217.6	5507.92
37	ICC 9418	82	8	19.26	27.26	253.16	243.06	496.22	17.21	13.8	31.01	68.764	2235.32	2542.82
38	ICC 1164	66	6.23	14.52	20.75	142.88	132.28	275.16	12.28	5.76	18.04	33.802	1369.5	1190.64
39	ICC 11121	94	11.25	19.85	31.1	290.12	235.31	525.43	22.3	5.67	27.97	62.608	2923.4	2629.18
40	ICC 9586	76	10.21	21.52	31.73	245.9	222.03	467.93	18.5	4.23	22.73	69.352	2411.48	1727.48
41	ICC 5639	96	11.42	19.18	30.6	323.1	276.9	600	24.3	6.57	30.87	82.872	2937.6	2963.52
42	ICC 15294	88	12.18	19.24	31.42	396.8	371.7	768.5	30.5	14.91	45.41	127.92	2764.96	3996.08
43	ICC 3218	82	9.52	18.72	28.24	207.593	198.6	406.193	16	7.65	23.65	57.24	2315.68	1939.3
44	ICC 1083	100	10.29	18.64	28.93	284.1	219.9	504	22.7	10.9	33.6	76.606	2893	3360
45	ICC 762	94	11.49	21.46	32.95	272.7	160.1	432.8	20.6	7.6	28.2	64.08	3097.3	2650.8
46	ICC 15802	100	9.85	20.95	30.8	350.1	395.6	745.7	30.3	19.4	49.7	105.47	3080	4970
47	ICC 7150	98	11.07	21.2	32.27	352.1	266.6	618.7	29.6	12.1	41.7	98.434	3162.46	4086.6
48	ICC 2072	90	10.19	19.92	30.11	230.5	208.5	439	17.2	8.8	26	48.458	2709.9	2340
49	ICC 5383	52	10.58	20.2	30.78	298.9	293.2	592.1	22.7	13	35.7	70.496	1600.56	1856.4
50	ICC 11903	66	10.53	21.02	31.55	390.3	307.9	698.2	27.9	12.7	40.6	89.826	2082.3	2679.6
51	ICC 2580	90	10.95	21.2	32.15	310.2	301.4	611.6	22.8	12.6	35.4	90.84	2893.5	3186
52	ICC 2679	96	9.86	19.5	29.36	258.1	159.4	417.5	17.4	4.4	21.8	52.568	2818.56	2092.8
53	ICC 7272	88	10.19	18.25	28.44	459.3	556.1	1015.4	37	26.8	63.8	138.538	2502.72	5614.4
54	ICC 15406	96	12.06	22.48	34.54	470	660.9	1130.9	36.6	31.1	67.7	167.294	3315.84	6499.2
55	ICC 6579	84	11.74	21.67	33.41	355.4	281.2	636.6	24.6	11.9	36.5	84.48	2806.44	3066
56	ICC 1230	80	10.34	22.2	32.54	328.1	361	689.1	24.6	11.9	36.5	84.92	2603.2	2920
57	ICC 9942	72	9.86	22.46	32.32	195.9	253	448.9	14	5.5	19.5	48.396	2327.04	1404
58	ICC 20267	92	8.29	23.19	31.48	319.9	470.8	790.7	26.9	22	48.9	125.864	2896.16	4498.8
59	ICC 13764	96	10.63	20	30.63	267.5	236.8	504.3	17.6	10	27.6	71.082	2940.48	2649.6
60	ICC 15610	82	9.52	19.33	28.85	280.8	271.6	552.4	21	14.7	35.7	78.032	2365.7	2927.4
61	ICC 9848	96	12.55	18.79	31.34	383.3	330.1	713.4	27.5	16.2	43.7	84.292	3008.64	4195.2
62	ICC 6811	98	10.83	19.81	30.64	237.8	181.5	419.3	16.8	7.2	24	58.066	3002.72	2352
63	ICC 11198	90	9.27	21.81	31.08	323.8	381.3	705.1	26.3	20.4	46.7	109.804	2797.2	4203
64	ICC 10341	100	12.55	20.61	33.16	459.6	445.4	905	32.5	18.1	50.6	113.734	3316	5060
65	ICC 1710	94	12.5	21.76	34.26	299	223.7	522.7	19.9	8.1	28	65.77	3220.44	2632
66	ICC 3946	100	9.65	22.41	32.06	231.5	243.2	474.7	17.7	11	28.7	56.762	3206	2870
67	ICC 3391	94	8.32	22.16	30.48	145	157.7	302.7	10.5	6.6	17.1	44.098	2865.12	1607.4
68	ICC 14402	78	12.25	17.25	29.5	306.3	270.2	576.5	21.7	6.2	27.9	72.056	2301	2176.2
69	ICC 5845	88	11.45	22.94	34.39	209.2	219.2	428.4	14.2	6.5	20.7	56.102	3026.32	1821.6
70	ICC 8515	94	13.18	21.9	35.08	340.1	313.4	653.5	21.8	11.1	32.9	80.156	3297.52	3092.6
71	ICC 11879	96	9.49	22.15	31.64	328.8	407.8	736.6	26.3	18.4	44.7	119.026	3037.44	4291.2
72	ICC 8718	80	11.92	21.7	33.62	338.7	310.2	648.9	21.6	6.5	28.1	74.876	2689.6	2248
73	ICC 9002	78	12.45	19.47	31.92	238	158.6	396.6	15.7	3.8	19.5	45.33	2489.76	1521
74	ICC 15612	96	11.44	19.95	31.39	242.1	197.9	440	18.5	4.9	23.4	72	3013.44	2246.4
75	ICC 6571	76	10.66	18.9	29.56	200.9	183.5	384.4	13.2	3.4	16.6	45.648	2246.56	1261.6
76	ICC 16261	88	9.65	21.12	30.77	240.6	232.6	473.2	19.9	9.3	29.2	50.254	2707.76	2569.6
77	ICC 12379	86	9.64	22.58	32.22	385.1	573.2	958.3	29.8	24.8	54.6	142.788	2770.92	4695.6
78	ICC 20261	84	11.16	23.72	34.88	452.4	431.2	883.6	38.2	30.94	69.14	121.56	2929.92	5807.76
79	ICC 440	98	9.97	24.96	34.93	270.11	239.89	510	21.3	14.8	36.1	60.28	3423.14	3537.8
80	ICC 8318	100	11.73	26.3	38.03	415.66	430.54	846.2	33.8	23.2	57	118	3803	5700
81	ICC 10673	66	8.59	22.52	31.11	220.22	215.56	435.78	18	10.22	28.22	58.08	2053.26	1862.52
82	ICC 16654	86	9.91	23.1	33.01	401.94	477.18	879.12	31.2	25.6	56.8	144.98	2838.86	4884.8
83	ICC 19095	84	10.2	22.09	32.29	454.15	498.84	952.99	37.5	23.6	61.1	120.46	2712.36	5132.4
84	ICC 13077	88	9.31	22.12	31.43	364.25	463.46	827.71	30.3	22.26	52.56	97.88	2765.84	4625.28
85	ICC 1205	82	10.75	22.14	32.89	308.96	283.03	591.99	25.8	13.58	39.38	68.76	2696.98	3229.16
86	ICC 2919	76	10.56	21.3	31.86	337.05	350.72	687.77	24.8	15.47	40.27	72.82	2421.36	3060.52
87	ICC 15510	98	9.55	23.05	32.6	276.63	412.66	689.29	21.7	20.83	42.53	88.96	3194.8	4167.94
88	ICC 14669	92	11.01	22.48	33.49	287.76	260.36	548.12	23.6	16.93	40.53	58.2	3081.08	3728.76
89	ICC 15567	96	11.66	23.91	35.57	414.06	446.84	860.9	38	32.88	70.88	75.74	3414.72	6804.48
90	ICC 7323	96	14.01	20.37	34.38	417.7	352.63	770.33	35.5	21.71	57.21	105.98	3300.48	5492.16
91	ICC 2737	96	10.24	24.39	34.63	409.32	344.7	754.02	26.3	23.05	49.35	83.7	3324.48	4737.6
92	ICC 9862	98	14.01	22.04	36.05	444.5	334.12	778.62	34.1	24.33	58.43	93.72	3532.9	5726.14
93	ICC 12947	82	9.09	22.75	31.84	295.19	317.11	612.3	23.5	23.21	46.71	69.2	2610.88	3830.22
94	ICC 95	98	12.25	22.46	34.71	313.17	255.57	568.74	24.4	18.69	43.09	71.52	3401.58	4222.82
95	ICC 20259	100	9.7	22.02	31.72	432.67	507.83	940.5	38.2	34.03	72.23	137.32	3172	7223
96	ICC 6877	74	8.91	20.11	29.02	314.7	392	706.7	25.7	24.3	50	67.012	2147.48	3700
97	ICC 12916	96	8.79	25.02	33.81	237.8	257.2	495	19.4	14.7	34.1	58.09	3245.76	3273.6
98	ICC 1180	96	10.89	21.04	31.93	292.2	280.5	572.7	23.3	16.3	39.6	71.026	3065.28	3801.6
99	ICC 4363	96	9.57	22.89	32.46	409.3	445.8	855.1	35.9	28.4	64.3	143.938	3116.16	6172.8
100	ICC 6802	94	9.18	21.57	30.75	268.25	234.4	502.65	22	14.8	36.8	73.462	2890.5	3459.2
101	ICC 3230	90	8.6	21.54	30.14	248.7	206.6	455.3	19.5	12.3	31.8	59.512	2712.6	2862
102	ICC 11284	96	9.32	21.34	30.66	293.2	278.6	571.8	25.2	20.8	46	67.268	2943.36	4416
103	ICC 12155	98	10.16	22.24	32.4	272.3	250.8	523.1	21.4	16.7	38.1	60.938	3175.2	3733.8
104	ICC 4463	96	11.65	21.99	33.64	351	302.3	653.3	24.1	16.1	40.2	60.2	3229.44	3859.2
105	ICC 8855	100	8.25	22.02	30.27	379.3	483	862.3	33.3	32.3	65.6	117.148	3027	6560
106	ICC 791	96	9.02	23.46	32.48	228.1	216.6	444.7	16.9	13.9	30.8	46.5	3118.08	2956.8
107	ICC 7052	92	10.91	23.02	33.93	265.3	229.8	495.1	18.1	13.4	31.5	50.86	3121.56	2898
108	ICC 15697	98	9.1	23.31	32.41	432.6	506.3	938.9	34.5	27	61.5	151.238	3176.18	6027
109	ICC 7668	90	8.81	20.07	28.88	381.8	433.1	814.9	34	25.2	59.2	63.404	2599.2	5328
110	ICC 1422	88	10.92	21.82	32.74	296.5	265.1	561.6	23	12.5	35.5	62.756	2881.12	3124
111	ICC 20263	98	11.83	21.48	33.31	475.8	617	1092.8	42.2	28.3	70.5	139.792	3264.38	6909
112	ICC 5221	98	8.7	21.55	30.25	253.6	192.5	446.1	19.6	7.9	27.5	63.24	2964.5	2695
113	ICC 3582	98	10.13	23.01	33.14	260.1	202.6	462.7	19.5	9	28.5	65.68	3247.72	2793
114	ICC 12028	82	10.63	20.09	30.72	391.4	363.5	754.9	28.7	17.4	46.1	104.2	2519.04	3780.2
115	ICC 10755	98	11.75	19.03	30.78	535.8	440.3	976.1	38.9	18.9	57.8	149.26	3016.44	5664.4
116	ICC 2884	96	13.12	22.25	35.37	311.7	225	536.7	20.3	4.8	25.1	57.62	3395.52	2409.6
117	ICC 11584	92	10.84	21.47	32.31	252.7	186	438.7	19	4.5	23.5	63.76	2972.52	2162
118	ICC 3512	98	11.47	21.72	33.19	327	265.5	592.5	22.8	8.6	31.4	86.88	3252.62	3077.2
119	ICC 7441	96	11.14	21.83	32.97	361.2	306.1	667.3	26.4	15	41.4	76.96	3165.12	3974.4
120	ICC 2065	92	11.52	20.58	32.1	289	220.3	509.3	20.8	6.5	27.3	72.16	2953.2	2511.6
121	ICC 4841	98	11.11	19.94	31.05	289.9	224.3	514.2	22.1	8	30.1	67.28	3042.9	2949.8
122	ICC 6263	100	10.86	21.63	32.49	413.5	437.3	850.8	32.9	20.5	53.4	126.24	3249	5340
123	ICC 708	100	11.61	24.2	35.81	278.9	228	506.9	20.5	9.2	29.7	67.72	3581	2970
124	ICC 3892	80	9.4	21.85	31.25	188.2	194	382.2	14.7	14.8	29.5	52.66	2500	2360
125	ICC 12299	96	11.3	21.72	33.02	288	205.8	493.8	21.2	13.9	35.1	66.22	3169.92	3369.6
126	ICC 1923	88	12.15	20.65	32.8	311.1	251	562.1	22	14.9	36.9	62.24	2886.4	3247.2
127	ICC 13628	82	10.31	21.75	32.06	346.2	367.2	713.4	26.2	18.8	45	88.94	2628.92	3690
128	ICC 14595	100	11.82	21.62	33.44	309.2	398.2	707.4	22	22.2	44.2	92.82	3344	4420
129	ICC 13599	98	11.4	22.99	34.39	382.4	417	799.4	29.1	22.3	51.4	104.96	3370.22	5037.2
130	ICC 10939	90	12.67	21.49	34.16	285.8	232.3	518.1	20.3	12.9	33.2	65.6	3074.4	2988
131	ICC 2629	100	12.49	21.19	33.68	309.1	272.5	581.6	21.8	16	37.8	67.38	3368	3780
132	ICC 12307	96	11.17	23.07	34.24	306.9	320.5	627.4	22	19	41	59.28	3287.04	3936
133	ICC 7867	80	10.21	20.85	31.06	410.3	424.3	834.6	34.2	25.8	60	103.48	2484.8	4800
134	ICC 12324	88	9.64	21.02	30.66	300.6	326.2	626.8	29.2	18	47.2	98.6	2698.08	4153.6
135	ICC 2482	90	8.52	17.48	26	350.6	338.7	689.3	25.7	9.7	35.4	96.98	2340	3186
136	ICC 13719	90	9.64	24.03	33.67	366.4	361.1	727.5	26.2	13.3	39.5	99.36	3030.3	3555
137	ICC 15785	96	10.74	24.04	34.78	336.2	289.4	625.6	26.4	6.4	32.8	94.46	3338.88	3148.8
138	ICC 16207	98	11.37	23.03	34.4	286.9	256.4	543.3	23.3	9.9	33.2	66.74	3371.2	3253.6
139	ICC 16374	72	8.82	23.09	31.91	208	196.1	404.1	16.8	6.6	23.4	54.74	2297.52	1684.8
140	ICC 15435	98	10.97	23.55	34.52	360.4	371.9	732.3	28.8	14.4	43.2	128.62	3382.96	4233.6
141	ICC 1194	86	11.16	24.38	35.54	263.4	243.9	507.3	20.7	4.7	25.4	53.68	3056.44	2184.4
142	ICC 5337	98	10.19	23.58	33.77	351.1	389.3	740.4	29.8	20.7	50.5	98.56	3309.46	4949
143	ICC 3239	100	10.81	22.24	33.05	305.1	269.8	574.9	23.4	9.8	33.2	74.48	3305	3320
144	ICC 8621	100	9.76	22.44	32.2	259.3	239	498.3	20.1	8.5	28.6	68	3220	2860
145	ICC 14799	86	10.42	23.56	33.98	349.2	340.3	689.5	27	15.3	42.3	66.82	2922.28	3637.8
146	ICC 4657	98	10.9	22.97	33.87	255.4	208.4	463.8	19.3	8.1	27.4	58.42	3319.26	2685.2
147	ICC 18858	72	9.23	21.04	30.27	274.6	321.6	596.2	22.2	18.4	40.6	95.12	2179.44	2923.2
148	ICC 6537	94	9.21	24.26	33.47	234.3	190.3	424.6	18.6	7.7	26.3	56.94	3146.18	2472.2
149	ICC 283	100	10.91	24.14	35.05	380	292.7	672.7	30.6	13.6	44.2	88.22	3505	4420
150	ICC 2507	74	9.87	24.93	34.8	233.7	200.2	433.9	17.2	5.3	22.5	52.18	2575.2	1665
151	ICC 7308	86	11.15	23.21	34.36	395.3	356.9	752.2	30	11.5	41.5	96.68	2954.96	3569
152	ICC 6279	72	12.99	21.07	34.06	238.2	192.7	430.9	18.1	5.1	23.2	53.4	2452.32	1670.4
153	ICC 14098	98	11.2	21.17	32.37	373.2	315.8	689	28.8	11.7	40.5	94.64	3172.26	3969
154	ICC 10018	64	8.98	19.43	28.41	208.6	169.4	378	15.8	2.3	18.1	45.32	1818.24	1158.4
155	ICC 15248	86	11.92	21.99	33.91	360.4	242.6	603	28.6	4.9	33.5	78.96	2916.26	2881
156	ICC 15264	82	9.38	19.66	29.04	332.5	384.7	717.2	27.6	10.1	37.7	97.1	2381.28	3091.4
157	ICC 15606	84	10.62	19.65	30.27	267	190.3	457.3	18.7	3	21.7	53	2542.68	1822.8
158	ICC 9137	58	9.77	20.94	30.71	342.6	327.9	670.5	25.2	10.3	35.5	97.16	1781.18	2059
159	ICC 12654	86	9.55	21.3	30.85	267.1	206	473.1	20.3	3.9	24.2	63.52	2653.1	2081.2
160	ICC 12928	90	10.89	23.8	34.69	249.8	290.7	540.5	19.3	5.8	25.1	63.08	3122.1	2259
161	ICC 6816	90	12.85	21.38	34.23	298.3	244.1	542.4	22.6	13.5	36.1	58.78	3080.7	3249
162	ICC 16487	82	11.19	21.91	33.1	238.3	207.7	446	18.6	10.1	28.7	51	2714.2	2353.4
163	ICC 10393	92	12.02	22.16	34.18	228.1	193	421.1	18	8	26	50.66	3144.56	2392
164	ICC 15614	92	12.4	23.47	35.87	284.6	224.8	509.4	21.7	9.5	31.2	52.9	3300.04	2870.4
165	ICC 2242	84	12.94	22.42	35.36	360.3	271.3	631.6	26.9	12.7	39.6	63.84	2970.24	3326.4
166	ICC 13124	88	11.61	20.82	32.43	504.6	468.7	973.3	41.5	23.9	65.4	114.9	2853.84	5755.2
167	ICC 18679	76	13.54	23.08	36.62	270	277	547	21.1	14.8	35.9	75	2783.12	2728.4
168	ICC 13892	76	10.68	22.73	33.41	246.3	192.4	438.7	18.7	9.9	28.6	50.88	2539.16	2173.6
169	ICC 4872	74	11.09	21.74	32.83	421	325.2	746.2	31.8	16.6	48.4	73.86	2429.42	3581.6
170	ICC 8151	94	12.6	22.61	35.21	410	234.8	644.8	27.5	7.8	35.3	77.64	3309.74	3318.2
171	ICC 4853	80	12.12	23.4	35.52	326	220.5	546.5	24.1	5.2	29.3	55.3	2841.6	2344
172	ICC 18699	90	12.12	24.69	36.81	478.1	382.5	860.6	41.5	10.9	52.4	123.98	3312.9	4716
173	ICC 13524	88	12.97	25.06	38.03	320.4	219.2	539.6	22.2	5.6	27.8	56.48	3346.64	2446.4
174	ICC 12037	78	12.55	22.89	35.44	316.7	159.9	476.6	20.1	4.7	24.8	53.06	2764.32	1934.4
175	ICC 2277	86	10.03	18.9	28.93	338	303.6	641.6	27.8	7.9	35.7	106.98	2487.98	3070.2
176	ICC 3325	80	11.21	24.06	35.27	276.9	224.4	501.3	22.7	10	32.7	55.58	2821.6	2616
177	ICC 12866	82	10.31	22.89	33.2	298.7	227.1	525.8	24.3	5	29.3	50.16	2722.4	2402.6
178	ICC 3421	98	12.09	23.86	35.95	372.8	340.2	713	27.5	12.1	39.6	81.48	3523.1	3880.8
179	ICC 1882	80	11.61	22.5	34.11	270.4	252	522.4	21.7	9.9	31.6	87.66	2728.8	2528
180	ICC 672	88	12.67	23.06	35.73	335.9	282.3	618.2	24.3	7.8	32.1	77.16	3144.24	2824.8
181	ICC 14199	84	10.71	22.21	32.92	440.3	518.1	958.4	35	30.6	65.6	126.76	2765.28	5510.4
182	ICC 6306	98	11.47	23.83	35.3	420.4	470.9	891.3	29.4	16.3	45.7	100.4	3459.4	4478.6
183	ICC 456	88	10.97	23.39	34.36	244.1	256.2	500.3	19.5	6	25.5	64.34	3023.68	2244
184	ICC 3761	92	11.48	24.04	35.52	424	375.1	799.1	26.2	13.6	39.8	105	3267.84	3661.6
185	ICC 6294	84	12.72	24.18	36.9	470.8	388	858.8	26.1	11	37.1	102.82	3099.6	3116.4
186	ICC 2263	98	14.25	24.56	38.81	334.1	254	588.1	22.8	8.1	30.9	79.86	3803.38	3028.2
187	ICC 13461	100	12	23.09	35.09	335	323.4	658.4	19.1	13	32.1	81.56	3509	3210
188	ICC 10945	96	12.06	24.31	36.37	302.8	266.6	569.4	21.1	6.1	27.2	70.66	3491.52	2611.2
189	ICC 8740	88	11.54	24.59	36.13	395.2	382	777.2	22.8	14.3	37.1	92.94	3179.44	3264.8
190	ICC 5879	70	9.22	21.83	31.05	223.8	198.8	422.6	17.4	3.5	20.9	54.42	2173.5	1463
191	ICC 7305	78	13.53	24.67	38.2	361.1	250.7	611.8	26.1	5.6	31.7	74	2979.6	2472.6
192	ICC 6875	96	12.01	22.24	34.25	432.6	346.2	778.8	31.6	8.5	40.1	87.42	3288	3849.6
193	ICC 2210	90	13.9	23.01	36.91	411.7	254.2	665.9	28.8	14	42.8	67.16	3321.9	3852
194	ICC 11498	98	13.24	24.52	37.76	359.8	220.6	580.4	25.2	4.2	29.4	66.14	3700.48	2881.2
195	ICC 16903	92	12.73	23.35	36.08	382.9	285.8	668.7	27.5	7.2	34.7	85.42	3319.36	3192.4
196	ICC 12851	86	13.83	26.01	39.84	368.5	276.5	645	25.7	9.4	35.1	77.94	3426.24	3018.6
197	ICC 1397	98	10.08	22.4	32.48	298.07	315.31	613.38	21.9	4.19	26.09	97.7	3183.04	2556.82
198	ICC 13816	80	11.73	23.59	35.32	255.53	191.68	447.21	17.5	2.56	20.06	61.02	2825.6	1604.8
199	ICC 12492	76	9.98	20.9	30.88	239.77	242.7	482.47	17.6	3.53	21.13	80.14	2346.88	1605.88
200	ICC 11279	56	9.61	17.4	27.01	191.19	145.07	336.26	15.2	2.08	17.28	37.12	1512.56	967.68
201	ICC 11764	80	9.41	22.35	31.76	409.42	547.58	957	34.3	20.37	54.67	142.04	2540.8	4373.6
202	ICC 4567	70	8.92	16.92	25.84	275.35	243.71	519.06	21.7	6.26	27.96	79.78	1808.8	1957.2
203	ICC 6874	92	9.81	21.11	30.92	230.07	193.33	423.4	18	3.18	21.18	55.88	2844.64	1948.56
204	ICC 2593	92	11.57	21.56	33.13	279.25	230.75	510	20	2.29	22.29	66.28	3047.96	2050.68
205	ICC 3776	74	13.24	19.87	33.11	384.27	229.73	614	24.3	9.87	34.17	59.96	2450.14	2528.58
206	ICC 3410	86	12.6	20.73	33.33	484.24	319.4	803.64	28.6	10.72	39.32	81.28	2866.38	3381.52
207	ICC 13523	80	11.5	18.59	30.09	347.77	288.62	636.39	27.1	6.03	33.13	65.7	2407.2	2650.4
208	ICC 1715	86	10.61	21.93	32.54	256.46	201.88	458.34	15.9	3.55	19.45	50.74	2798.44	1672.7
209	ICC 16915	84	10.97	20.38	31.35	318.02	229.04	547.06	21	8.16	29.16	75.42	2633.4	2449.44
210	ICC 67	74	10	19.06	29.06	242.32	214.76	457.08	16.4	7.64	24.04	52.96	2150.44	1778.96
211	ICC 1915	84	11.58	19.92	31.5	298.56	196.03	494.59	18	5.6	23.6	63.84	2646	1982.4
212	ICC 14815	74	12.51	17.48	29.99	287.06	203.12	490.18	18	6.44	24.44	59.16	2219.26	1808.56
213	ICC 15618	88	11.2	19.02	30.22	298.22	206.45	504.67	19.8	6.67	26.47	52.82	2659.36	2329.36
214	ICC 8950	74	9.9	19.39	29.29	217.36	194.19	411.55	13.7	5.91	19.61	44.46	2167.46	1451.14
215	ICC 8522	74	10.2	16.66	26.86	220.9	195.84	416.74	12.9	6.56	19.46	62.26	1987.64	1440.04
216	ICC 2720	84	9.33	18.67	28	238.47	177.34	415.81	15.5	6.56	22.06	44.02	2352	1853.04
217	ICC 4814	54	11.05	18.2	29.25	269.09	205.76	474.85	15.7	5.11	20.81	45.68	1579.5	1123.74
218	ICC 5434	82	10.8	21.36	32.16	288.67	232.65	521.32	18.3	6.7	25	63.1	2637.12	2050
219	ICC 1510	80	9.71	19.94	29.65	267.78	204.41	472.19	16.4	5.54	21.94	63.66	2372	1755.2
220	ICC 4093	60	10.87	20.8	31.67	221.15	188.76	409.91	13.8	4.21	18.01	33.12	1900.2	1080.6
221	ICC 4639	98	11.47	20.93	32.4	264.26	213.89	478.15	16.7	7.55	24.25	53.1	3175.2	2376.5
222	ICC 9702	56	8.8	18.41	27.21	206.3	182.4	388.7	20.1	8	28.1	56.88	1523.76	1573.6
223	ICC 4418	64	11.92	20.77	32.69	287.5	210.6	498.1	20.4	8.5	28.9	53.08	2092.16	1849.6
224	ICC 13863	76	11.37	22.91	34.28	284.8	221.3	506.1	22.7	9.5	32.2	58.74	2605.28	2447.2
225	ICC 10466	76	11.38	20.64	32.02	248.4	156.4	404.8	18.3	6.5	24.8	45.14	2433.52	1884.8
226	ICC 4533	88	9.23	17.91	27.14	282.2	248	530.2	24	5.8	29.8	79.26	2388.32	2622.4
227	ICC 12328	48	9.17	17.27	26.44	282	306.8	588.8	25.2	6.5	31.7	98.652	1269.12	1521.6
228	ICC 637	88	9.63	20.94	30.57	245.6	200.9	446.5	19	9.8	28.8	52.08	2690.16	2534.4
229	ICC 4182	88	12.34	22.7	35.04	365.6	260.4	626	24.7	10.7	35.4	67.12	3083.52	3115.2
230	ICC 4991	100	10.82	22.58	33.4	276.1	228	504.1	20.4	4.8	25.2	49.92	3340	2520
